# Supplementary material for: ADAPT: Analysis of Microbiome Differential Abundance by Pooling Tobit Models
Source: Bioinformatics. 2024 Nov 7;40(11):btae661. doi: 10.1093/bioinformatics/btae661 (PMC11959182; doi:10.1093/bioinformatics/btae661)
Supplement: btae661_Supplementary_Data [file btae661_supplementary_data.zip]

Archive with 3 entries (3 files):
- ADAPT_Supplementary_Tables.xlsx
- ADAPT_Supplementary_Notes_Figures.pdf
- ADAPT_Supplementary_Materials.zip
